# Supplementary material for: Induction and Prevention of Gastric Cancer with Combined Helicobacter Pylori and Capsaicin Administration and DFMO Treatment, Respectively
Source: Cancers (Basel). 2020 Mar 28;12(4):816. doi: 10.3390/cancers12040816 (PMC7226438; doi:10.3390/cancers12040816)
Supplement: Supplementary file 1 [file cancers-12-00816-s001.zip]

Archive with 3 entries (2 files):
- cancers-754322-suppl-v1-final/
- cancers-754322-suppl-v1-final/cancers-754322-suppl-v1.pdf
- cancers-754322-suppl-v1-final/source file capsaicin.xlsx
