# Supplementary material for: Induction and Prevention of Gastric Cancer with Combined Helicobacter Pylori and Capsaicin Administration and DFMO Treatment, Respectively
Source: Cancers (Basel). 2020 Mar 28;12(4):816. doi: 10.3390/cancers12040816 (PMC7226438; doi:10.3390/cancers12040816)
Supplement: Supplementary file 1 [file cancers-12-00816-s001.zip › cancers-754322-suppl-v1-final/source file capsaicin.xlsx]

## Sheet: Fig#1c
Fig#1c
MACROSCOPIC AREA			mice tumor
Tumorigenecity				Untreated				Capsaicin					H . Pylori					Capsaicin+H. pylori
LENGTH			0	0	0	0	0	0	0	0	0	0	0	0	0	0	0	6.6	6.2	3.6	5.2	4.2
WIDTH			0	0	0	0	0	0	0	0	0	0	0	0	0	0	0	8.1	5.6	4.4	6.1	3.7
AREA			0	0	0	0	0	0	0	0	0	0	0	0	0	0	0	53.46	34.72	15.84	31.72	15.54

## Sheet: Fig#1d
Fig#1d
body weight
CAPSAICIN																			Capsaicin+HP																	H. pylori
Date	1A	1B	1C	1D	1E	2A	2B	2C	2D	2E	3A	3B	3C	3D	3E	mean	sd		1B	1C	1D	1E	2A	2B	2C	2D	2E	3A	3B	3C	3D	3E	mean	sd		Date	1A	1B	1C	1D	1E	2A	2B	2C	2D	2E	3A	3B	3C
2015-09-07	16.21	16.33	15.56	16.33	15.45	16.78	15.25	16.38	15.14	16.39	15.26	16.58	16.84	16.11	15.81	16.028	0.572653		17.28	15.29	16.51	16.49	15.12	15.48	15.33	15.29	15.41	17.22	15.39	15.48	17.55	16.35	16.0136	0.861212		2015-09-07	16.21	17.33	17.56	16.33	15.22	16.54	16.73	17.12	17.01	16.73	15.84	16.09	16.02
2015-09-14	17.32	17.29	17.36	17.32	16.21	17.33	18.93	17.29	17.65	17.32	17.77	17.25	17.92	18.83	17.24	17.5353	0.659815		16.69	16.24	17.38	17.34	17.48	17.61	16.21	16.39	17.37	17.93	16.48	17.44	17.49	16.29	17.0243	0.603461		2015-09-14	17.32	18.23	18.36	17.56	16.81	17.21	17.01	18.21	17.54	16.81	18.34	17.85	17.32
2015-09-21	19.19	19.84	18.51	18.26	18.43	18.84	19.55	20.11	20.32	19.26	19.65	20.74	20.65	18.12	19.67	19.4093	0.849668		18.25	18.46	17.45	19.62	17.73	18.21	19.53	20.31	19.39	19.58	19.93	18.48	18.52	18.58	18.86	0.860733		2015-09-21	18.19	20.83	19.51	19.16	18.05	19.15	19.14	19.1	20.03	18.65	19.04	20.01	20.03
2015-09-28	20.11	20.54	19.45	20.59	19.59	20.54	21.26	22.43	21.23	21.56	21.84	21.12	20.84	22.24	20.32	20.9107	0.881512		20.46	20.85	20.21	20.69	20.59	20.52	21.25	20.63	20.42	21.39	22.39	20.15	21.92	20.49	20.8543	0.655424		2015-09-28	19.11	21.23	20.25	22.12	19.11	21.63	21.11	21.03	21.76	22.63	22.11	21.88	21.16
2015-10-05	23.96	21.64	23.83	22.23	24.12	22.65	24.11	25.21	23.56	26.23	23.24	24.96	22.02	22.12	23.43	23.554	1.29581		24.33	22.41	21.51	23.02	24.32	23.25	24.84	24.38	23.32	24.16	23.41	23.39	23.25	22.11	23.4071	0.95008		2015-10-05	22.96	23.64	22.83	23.93	21.51	24.75	23.03	24.18	23.96	24.02	24.21	25.19	23.34
2015-10-12	26.44	24.92	27.36	26.85	23.42	23.76	22.43	27.85	25.65	24.94	23.97	24.26	22.76	23.43	24.29	24.822	1.67715		25.25	23.11	23.39	25.43	26.15	25.38	25.48	26.49	25.29	25.33	25.58	26.84	25.24	23.53	25.1779	1.11008		2015-10-12	25.44	25.92	23.36	25.65	23.82	27.93	25.73	25.02	26.33	25.02	28.34	27.29	24.22
2015-10-19	26.31	27.07	23.57	26.82	25.34	26.51	26.49	26.78	26.6	27.82	26.82	26.11	26.51	25.83	28.14	26.448	1.05483		25.69	25.44	26.31	25.32	26.49	25.84	26.85	25.87	23.62	23.69	25.49	26.89	26.53	24.48	25.6079	1.05482		2015-10-19	27.01	27.61	24.12	25.15	25.1	27.94	26.8	27.9	27.46	25.31	28.6	26.18	24.99
2015-10-26	25.65	26.4	29.47	24.18	27.59	28.82	26.65	27.7	26.91	24.18	25.91	27.07	28.55	28.51	27.52	27.0073	1.57241		25.26	26.54	23.63	26.44	28.58	26.59	27.21	25.74	23.63	24.76	26.83	27.47	27.49	24.54	26.0507	1.50655		2015-10-26	29.5	29.18	26.68	26.28	27.81	29.17	28.09	28.43	27.92	27.11	29.15	26.5	24.45
2015-11-01	25.82	26.28	29.03	25.66	25.65	28.52	26.92	28.75	27.02	25.66	28.86	27.08	29.6	26.95	27.8	27.3067	1.37017		26.49	29.47	25.39	24.68	28.37	26.32	28.54	27.94	25.78	25.48	27.12	28.58	25.48	24.49	26.7236	1.61198		2015-11-01	27.1	27.88	26.49	28.05	29.51	29.01	27.81	28.3	28.07	29.21	29.15	26.45	24.44
2015-11-09	25.15	25.99	27.15	25.47	27.6	29.75	29.25	27.77	26.7	25.47	27.15	28.28	27.9	29.8	28.92	27.49	1.54019		24.16	26.32	24.68	28.54	29.57	29.42	27.43	26.31	23.59	25.74	26.48	26.39	24.44	25.53	26.3286	1.87423		2015-11-09	28.62	28.86	27.68	26.21	26.64	27.93	29.62	29.03	27.99	28.28	29.06	27.45	26.12
2015-11-16	27.35	26.34	27.48	26.37	28.22	28.84	29.62	27.13	27.44	26.37	29.75	29.94	27.25	31.45	30.3	28.2567	1.62138		26.44	26.39	26.38	28.54	28.48	29.44	25.18	27.84	26.39	26.18	27.54	25.32	25.12	25.48	26.7657	1.38227		2015-11-16	27.55	30.9	28.57	29.93	26.65	28.5	30.19	29.47	29.68	27.65	29.8	25.65	28.65
2015-11-23	27.65	28.23	26.15	28.34	26.27	30.99	27.17	25.9	28.2	28.33	28.23	28.79	29.82	30.15	33.83	28.5367	2.05591		27.68	25.49	28.52	29.42	29.79	30.58	27.44	28.68	27.59	26.74	28.58	26.68	26.21	23.64	27.6457	1.8317		2015-11-23	30.71	28.38	27.54	30.89	29.61	30.54	29.75	28.49	27.73	30.49	29.66	28.91	29.77
2015-11-30	27.93	27.72	27.77	29.48	26.6	28.43	28.18	28.26	28.51	29.4	29.42	30.19	30.15	29.23	32.58	28.9233	1.41239		24.48	23.48	25.39	27.45	26.58	27.55	28.25	26.47	28.13	27.57	29.48	25.38	26.58	24.58	26.5264	1.68995		2015-11-30	27.5	29.89	29.98	30.93	28.81	30.91	31.65	29.54	28.31	30.86	30.25	30.59	30.11
2015-12-07	26.89	29.32	28.72	28.39	29.94	30.62	28.88	30.74	27.85	28.94	30.16	28.55	29.16	32.5	30.3	29.3973	1.36347		24.11	23.58	26.32	26.69	24.37	25.49	24.69	24.38	28.44	25.64	24.61	23.31	25.63	27.49	25.3393	1.48742		2015-12-07	29.7	27.4	28.8	31.15	28.95	32.97	30.73	27.72	30.75	30.8	30.65	30.9	30.23
2015-12-14	29.94	27.45	30.43	30.95	30.65	31.28	29.43	31.65	29.14	31.95	29.95	29.13	30.59	31.23	29.41	30.212	1.18135		27.48	24.39	25.25	24.62	24.22	24.21	25.79	23.68	23.37	26.22	26.78	24.62	24.14	23.31	24.8629	1.27457		2015-12-14	29.5	30.17	28.45	31.54	30.12	31.5	31.7	29.61	31.31	31.9	30.6	32.26	32.26
2015-12-21	31.55	27.25	30.66	30.86	31.26	32.46	29.9	31.55	31.9	30.86	29.58	31.69	29.95	32.55	29.29	30.754	1.39015		28.59	26.52	24.22	23.19	23.52	24.59	24.83	24.55	22.18	24.68	23.52	23.25	24.26	23.48	24.3843	1.5819		2015-12-21	30.92	28.65	28.1	31.7	21.57	33.4	32.6	30.5	33.4	31.87	31.5	29.8	32.8
2015-12-28	32.45	30.97	31.15	28.56	32.93	31.78	30.36	32.6	34.12	28.56	32.7	30.11	33.47	29.43	32.23	31.428	1.73377		25.63	24.33	25.59	22.18	24.68	23.35	22.57	24.29	28.58	22.83	20.69	23.27	26.58	23.85	24.1729	1.99451		2015-12-28	32.7	29.95	30.9	30.15	32.5	33.94	31.55	32.8	34.16	31.75	30.15	29.29	33.96
2016-01-04	33.23	33.91	31.25	30.32	30.53	31.01	29.15	30.92	33.62	30.32	30.74	29.11	30.12	29.29	34.83	31.2233	1.81662		26.59	22.63	24.26	21.69	23.23	22.22	23.28	27.32	30.46	20.22	23.64	20.38	21.47	21.12	23.465	2.89871		2016-01-04	32.12	33.37	32.95	30.23	31.43	34.29	33.35	31.31	32.41	31.82	30.31	28.51	33.42
2016-01-11	32.41	37.21	30.56	29.43	30.65	30.43	30.95	31.24	30.78	29.43	31.12	30.25	31.71	32.23	33.98	31.492	1.96532		27.48	22.21	25.68	22.44	22.58	23.32	21.68	24.37	26.94	22.16	24.57	23.42	23.35	22.48	23.7629	1.82303		2016-01-11	33.45	34.1	32.05	30.2	30.12	32.43	33.25	32.18	32.55	31.81	29.18	29.55	33.81
2016-01-18	31.15	35.35	27.94	32.5	32.52	33.11	31.71	32.98	29.72	32.5	31.32	33.54	33.77	34.83	33.74	32.4453	1.90305		24.56	24.48	22.29	22.14	23.24	23.28	23.11	21.48	22.21	27.59	21.58	21.31	22.81	23.59	23.1193	1.6426		2016-01-18	30.85	32.16	33.75	30.98	32.58	32.74	30.75	33.45	33.28	33.18	29.83	28.4	36.49
2016-01-25	33.21	35.85	29.65	33.48	35.9	33.42	33.46	33.36	31.58	33.48	33.85	35.7	34.22	36.98	34.97	33.9407	1.82724		22.29	23.53	22.32	24.21	22.68	22.43	23.63	23.36	23.48	31.42	23.27	21.28	25.49	22.74	23.7236	2.42996		2016-01-25	30.65	33.95	31.94	31.76	32.84	30.98	32.82	32.86	30.96	33.65	29.58	28.76	33.75
2016-02-01	32.15	32.94	28.9	32.75	33.91	33.73	33.2	31.53	34.79	32.75	32.67	34.46	34.95	33.74	32.54	33.0007	1.49354		22.25	23.22	22.69	23.32	23.42	23.29	24.89	21.52	23.69	27.33	22.63	21.49	26.63	21.9	23.4479	1.75528		2016-02-01	30.77	32.6	30.87	30.35	30.9	29.52	31.49	30.39	30.94	30.96	29.28	29.26	28.94
2016-02-08	32.6	33.9	29.43	33.44	34.9	31.15	31.89	32.55	32.36	33.29	31.89	34.59	34.65	33.97	31.83	32.8293	1.49344		22.1	25.59	23.29	23.95	23.49	24.59	23.29	25.68	21.58	25.32	23.22	22.95	22.49	22.45	23.5707	1.30064		2016-02-08	30.2	30.92	30.2	30.98	30.51	29.56	30.96	30.98	30.18	30.21	29.77	28.98	29.23
2016-02-15	33.23	34.41	32.29	34.65	35.11	31.95	33.54	32.98	33.91	29.43	34.33	35.37	35.3	33.4	33.41	33.554	1.53733		21.86	26.96	23.62	24.29	24.21	23.32	22.21	23.59	23.28	25.69	23.39	22.59	22.9	24.28	23.7279	1.34263		2016-02-15	30.99	31.5	30.74	30.12	30.65	30.9	31.72	29.33	30.73	28.41	29.39	29.7	30.26
2016-02-22	32.3	33.62	33.23	34.12	34.87	33.23	35.47	34.75	33.64	29.48	32.6	34.79	33.84	29.54	30.34	33.0547	1.90426		21.58	24.11	24.21	22.86	23.29	24.62	22.19	23.53	20.62	23.28	23.83	22.95	21.52	22.69	22.9486	1.14561		2016-02-22	32.65	30.37	31.75	32.45	31.25	29.68	32.32	29.32	29.15	28.45	28.94	29.42	26.53
2016-02-29	32.98	30.78	34.83	24.97	36.54	33.84	33.81	33.96	33.96	31.23	35.71	32.85	34.85	29.41	31.37	32.7393	2.89017		20.64	24.29	25.9	26.49	22.53	21.29	21.59	23.22	20.58	23.62	22.48	23.64	23.19	22.59	23.0036	1.75697		2016-02-29	30.02	30.92	32.33	31.32	32.54	29.45	30.12	29.76	29.02	28.16	28.12	29.21	30.34
2016-03-07	32.88	29.72	33.98	35.88	36.72	34.11	33.94	34.73	33.12	34.83	35.47	32.16	35.6	30.34	31.2	33.6453	2.06973		22.29	22.41	22.59	24.96	23.84	22.76	23.65	22.45	22.65	24.29	21.63	24.06	25.81	21.2	23.185	1.29479		2016-03-07	31.24	31.3	31.91	31.44	30.76	29.52	29.42	29.3	29.35	28.22	28.36	29.34	29.9
2016-03-14	30.55	33.8	33.74	35.76	35.87	35.3	34.9	34.79	33.75	33.98	34.83	32.15	34.55	31.37	32.22	33.8373	1.6012		23.11	22.19	22.42	24.23	24.14	22.26	22.75	22.29	22.43	21.52	20.92	22.36	22.74	22.49	22.5607	0.868628		2016-03-14	31.36	31.92	31.26	29.11	30.81	28.38	29.19	28.32	29.82	28.11	28.9	29.12	29.32
2016-03-21	30.86	34.79	33.97	35.42	35.43	34.22	34.59	34.65	30.94	33.74	34.84	33.76	34.23	31.2	31.83	33.6313	1.60629		22.29	23.21	20.86	21.28	24.53	22.67	22.96	24.21	21.29	21.21	22.74	22.19	23.68	23.28	22.6	1.14873		2016-03-21	28.47	30.65	31.3	29.52	32.56	28.41	28.85	28.69	28.8	27.45	27.32	29.74	28.72
2016-03-28	32.1	31.96	30.64	35.86	36.81	35.59	35.83	36.72	31.14	33.97	35.41	35.5	33.8	32.22	32.11	33.9773	2.11936		20.38	24.43	20.34	22.63	22.64	24.29	23.42	22.93	23.13	23.83	22.53	23.46	22.93	22.64	22.8271	1.20739		2016-03-28	27.45	27.1	30.45	28.62	30.81	29.68	28.65	28.93	28.11	27.6	27.25	28.21	28.25
2016-04-04	33.67	31.91	29.54	35.22	36.31	35.87	35.12	38.54	34.21	29.54	35.77	35.88	33.76	32.83	32.45	34.0413	2.49231		23.12	21.58	21.28	22.19	23.78	25.48	22.14	25.12	23.18	22.29	24.58	23.39	29.59	22.83	23.6107	2.13142		2016-04-04	28.64	30.21	32.83	28.54	28.92	29.88	28.47	28.89	28.94	27.43	26.73	28.41	28.74
2016-04-11	32.87	33.64	29.41	35.36	33.94	34.43	35.44	39.22	34.62	29.54	33.28	35.19	36.1	32.11	34.62	33.9847	2.45543		23.68	22.53	22.49	23.29	22.75	23.23	23.69	22.2	23.44	23.55	22.29	22.63	23.61	23.49	23.0621	0.551518		2016-04-11	29.36	30.74	31.6	28.66	28.96	29.1	28.28	28.72	27.41	27.59	26.42	28.73	28.69
2016-04-18	32.12	33.96	30.34	35.77	34.32	34.84	35.23	39.11	34.94	29.41	33.74	35.23	36.55	32.45	36.35	34.2907	2.46678		23.39	26.8	24.21	24.74	24.86	25.95	22.07	25.63	23.63	22.79	23.64	23.59	24.46	23.69	24.2464	1.27351		2016-04-18	29.54	30.82	30.78	28.81	27.83	30.58	27.49	28.83	27.52	27.72	26.77	28.41	28.78
2016-04-25	32.44	33.12	31.37	35.47	39.84	35.33	37.65	36.33	35.14	30.34	34.92	34.66	32.11	34.62	34.65	34.5327	2.43504		23.42	25.25	22.16	26.11	24.33	25.73	24.96	27.23	24.36	22.59	22.12	22.61	26.21	26.44	24.5371	1.7226		2016-04-25	28.12	30.61	30.27	27.68	27.68	29.76	27.24	28.79	27.16	27.11	26.51	28.98	28.36
2016-05-02	32.62	33.75	31.2	35.54	39.02	35.81	37.82	36.76	35.48	31.37	35.42	34.54	33.06	36.35	35.11	34.9233	2.22213		23.86	22.69	24.66	24.26	22.49	23.82	23.23	24.95	26.69	23.48	25.74	23.53	23.45	25.53	24.17	1.21023		2016-05-02	26.83	28.52	30.81	27.73	27.83	29.27	27.49	27.52	27.83	27.89	26.42	27.67	28.62
2016-05-09	29.63	29.94	29.22	36.87	35.85	36.89	36.48	36.46	35.32	31.82	37.75	35.83	35.64	36.84	35.76	34.6867	2.94386		22.65	21.23	23.5	21.93	20.85	22.58	21.56	22.43	23.38	21.67	21.48	22.56	21.12	23.49	22.1736	0.897763		2016-05-09	26.85	27.33	30.94	28.14	28.73	29.47	26.36	27.26	27.85	27.13	26.97	27.54	28.45
2016-05-16	29.34	25.14	32.83	36.64	33.49	39.48	37.52	39.29	34.58	32.22	35.39	37.39	38.22	36.94	36.23	34.98	3.90207		22.74	21.96	23.11	21.29	20.67	23.49	21.39	21.51	22.69	21.49	21.28	22.83	21.33	22.59	22.0264	0.860113		2016-05-16	26.75	27.33	30.21	28.44	28.27	28.18	26.68	27.42	27.1	26.87	26.51	27.12	27.66
2016-05-23	30.52	24.21	32.11	36.42	32.26	36.63	37.64	37.52	34.28	29.83	38.14	36.26	35.17	37.69	36.45	34.342	3.8906		24.21	23.11	24.54	21.26	22.63	24.64	24.52	21.42	23.34	21.14	23.26	23.17	24.45	22.05	23.1243	1.27004		2016-05-23	26.63	27.54	31.56	28.45	28.11	28.96	26.97	27.94	27.45	27.87	27.23	27.65	27.85
2016-05-30	34.66	28.62	35.45	36.75	32.61	39.07	38.08	39.79	34.19	33.11	38.28	39.57	38.48	37.12	36.12	36.1267	3.08779		26.62	24.45	26.1	21.61	23.07	23.08	26.79	24.79	23.21	23.28	22.57	22.48	23.43	22.19	23.8336	1.66455		2016-05-30	26.94	27.23	30.6	28.12	27.54	29.03	26.34	27.54	27.33	27.54	27.66	27.43	27.34
2016-06-06	37.04	32.94	37.62	36.86	33.75	39.2	38.38	38.88	34.94	37.45	38.3	38.71	39.91	37.58	37.87	37.2953	1.98285		27.94	26.62	27.54	21.75	24.23	24.38	26.88	23.67	21.54	24.3	22.71	23.91	25.29	22.59	24.525	2.07902		2016-06-06	26.84	27.8	30.23	28.54	27.12	29.12	26.55	27.03	27.95	28.23	26.39	27.75	27.54
2016-06-13	39.45	37.14	38.35	34.12	33.69	39.58	39.03	39.23	35.94	40.62	38.54	39.94	39.63	37.65	37.44	38.0233	2.0687		28.14	25.35	26.65	20.69	26.58	27.03	25.23	24.65	23.21	23.54	24.94	22.63	24.32	22.34	24.6643	2.05669		2016-06-13	26.34	27.34	29.82	28.12	28.95	28.35	26.94	27.54	28.34	28.01	26.49	27.03	28.45
2016-06-20	39.26	42.48	38.23	32.76	31.92	42.23	42.27	42.28	35.11	43.35	42.86	37.36	38.74	37.44	37.12	38.894	3.69585		27.48	24.76	27.22	21.92	27.23	26.27	26.28	25.12	23.64	23.86	22.36	23.74	23.69	22.2	24.6979	1.93839		2016-06-20	26.95	26.23	29.45	28.95	28.54	28.66	26.38	26.93	27.12	28.42	26.95	26.66	28.03
2016-06-27	38.53	46.32	38.54	31.65	31.7	42.43	44.61	41.56	34.32	42.94	42.21	39.82	34.26	38.95	37.93	39.0513	4.49679		27.32	23.65	27.75	30.97	27.43	25.61	27.56	23.95	24.3	24.21	23.82	22.26	24.83	21.12	25.3414	2.59892		2016-06-27	25.08	26.97	29.12	28.4	28.44	28.53	26.04	26.69	27.04	27.33	26.34	26.95	27.34
2016-07-04	41.84	48.58	37.43	33.26	33.11	45.54	44.56	41.11	34	39.54	39.11	38.83	36.49	38.91	37.62	39.3287	4.47221		26.58	23.12	27.06	29.11	28.54	24.56	26.11	23.45	21.94	22.11	22.12	24.03	24.12	20.94	24.5564	2.55675		2016-07-04	25.34	26.65	28.52	27.12	28.23	27.61	25.84	26.46	25.76	27.65	26.33	25.44	27.45
2016-07-11	38.14	43.28	35.34	34.96	35.63	46.91	44.11	42.4	34.92	38.29	39.17	38.03	35	36.45	36.23	38.5907	3.83736		27.28	21.96	26.54	29.63	26.91	24.11	26.93	23.91	20.65	22.17	21.04	24.43	24.54	20.43	24.3236	2.84511		2016-07-11	25.86	25.39	28.75	26.84	28.06	26.39	26.74	26.24	26.34	27.96	26.54	24.2	27.1
2016-07-18	41.23	39.23	35.42	34.26	34.19	42.24	40.123	39.54	34.39	38.57	38.23	38.47	34.12	35.69	36.12	37.4549	2.7394		25.1	24.94	26.83	29.12	26.4	25.2	25.4	22.95	22.45	21.23	20.54	23.95	24.65	21.54	24.3071	2.38234		2016-07-18	25.45	25.76	28.45	27.93	27.43	26.95	26.33	25.47	26.77	27.24	26.75	23.65	25.43
2016-07-25	41.32	39.04	35.34	33.65	34.69	39.4	40.33	39.12	34.65	38.73	38.74	38.5	35.12	36.59	36.87	37.4727	2.35497		25.01	23.25	26.12	28.59	25.65	25.12	24.12	23.2	23.18	22.58	23.34	23.29	24.34	21.12	24.2079	1.82314		2016-07-25	24.33	25.34	28.65	27.23	27.12	26.34	25.12	25.73	26.54	27.43	26.84	23.76	25.63
2016-08-01	39.19	38.43	34.12	33.17	34.55	38.23	40.4	38.47	34.29	38.94	38.59	38.12	35.94	35.39	35.43	36.884	2.26636		26.23	24.43	26.49	28.49	26.7	25.14	24.03	23.54	24.45	23.23	22.85	23.69	25.96	21.74	24.7836	1.81633		2016-08-01	24.76	25.79	27.19	27.12	25.29	26.24	23.32	25.66	26.97	26.34	26.35	23.22	25.49
2016-08-08	39.84	37.23	34.94	34.63	34.21	38.11	40.12	38.57	34.59	36.12	38.12	38.54	36.45	35.22	35.98	36.8447	1.9558		26.49	24.54	25.76	28.59	24.23	26.94	24.54	24.93	25.4	24.22	24.2	24.95	23.54	20.95	24.9486	1.76239		2016-08-08	24.45	24.65	26.34	27.85	25.34	24.31	22.74	25.32	25.43	26.65	26.44	23.16	25.65
2016-08-15	39.95	38.94	34.75	34.23	34.85	38.7	39.19	38.94	34.11	34.54	38.95	37.34	36.39	35.91	35.41	36.8133	2.12403		26.54	24.82	25.65	28.4	24.1	25.23	24.2	25.12	24.85	25.58	23.95	23.54	23.12	20.66	24.6971	1.76685		2016-08-15	23.22	22.23	25.1	27.54	24.39	23.34	22.65	25.76	24.69	24.95	25.22	23.65	25.21
2016-08-21	38.23	39.4	33.28	34.78	34.19	38.93	39.56	38.17	34.95	35.33	38.44	34.91	36.1	35.49	35.94	36.5133	2.06462		26.69	24.55	26.34	25.94	24.12	22.12	24.95	24.58	23.95	23.7	22.45	22.65	23.65	20.21	23.9929	1.76219		2016-08-21	23.65	22.66	25.04	25.43	24.06	23.11	22.12	23.94	23.39	23.36	23.76	23.12	25.49
2016-08-28	38.43	39.01	33.81	34.65	34.85	38.54	39.65	38.55	34.82	33.04	38.12	33.12	36.54	35.11	35.24	36.232	2.28316		24.84	23.12	25.94	23.12	24.48	21.72	22.32	22.04	22.43	22.32	21.62	22.23	22.43	20.67	22.8057	1.40824		2016-08-28	23.76	22.32	25.44	24.21	24.43	22.43	22.65	23.34	23.23	23.54	23.43	23.53	25.65
2016-09-04	37.35	38.54	34.65	32.12	34.76	37.63	39.22	37.63	35.41	33.47	38.65	33.46	36.12	35.88	35.46	36.0233	2.11974		21.49	22.12	22.23	20.54	21.33	21.69	21.12	20.54	20.54	21.54	21.56	21.43	21.54	19.4	21.2193	0.74473		2016-09-04	23.54	22.12	25.23	24.11	24.65	21.54	22.65	23.12	23.43	23.22	23.41	23.22	25.42
																MEAN	SD																MEAN	SD
2015-09-07	0.9833	0.990579	0.943871	0.990579	0.937199	1.01788	0.925067	0.993612	0.918394	0.994219	0.925673	1.00574	1.02152	0.977234	0.959036	0.97226	0.0347372		1.04821	0.927493	1.0015	1.00029	0.917181	0.939018	0.929919	0.927493	0.934772	1.04457	0.933559	0.939018	1.06458	0.991793	0.971385	0.0522412		2015-09-07	0.9833	1.05124	1.06519	0.990579	0.923247	1.00332	1.01484	1.0385	1.03183	1.01484	0.960856	0.976021	0.971775
2015-09-14	0.981153	0.979454	0.983419	0.981153	0.918273	0.98172	1.07236	0.979454	0.999847	0.981153	1.00664	0.977188	1.01514	1.06669	0.976621	0.993351	0.0373775		0.945464	0.919973	0.984552	0.982286	0.990217	0.997581	0.918273	0.92847	0.983985	1.01571	0.933568	0.987951	0.990783	0.922805	0.964401	0.0341852		2015-09-14	0.981153	1.0327	1.04007	0.994749	0.952262	0.974922	0.963592	1.03157	0.993616	0.952262	1.03893	1.01118	0.981153
2015-09-21	0.981149	1.01438	0.946382	0.9336	0.942292	0.963254	0.999555	1.02819	1.03892	0.984728	1.00467	1.0604	1.0558	0.926442	1.00569	0.992363	0.0434419		0.933089	0.943826	0.892186	1.00313	0.906502	0.931043	0.998533	1.03841	0.991375	1.00109	1.01898	0.944848	0.946893	0.949961	0.964277	0.0440077		2015-09-21	0.930021	1.065	0.99751	0.979615	0.922863	0.979104	0.978593	0.976548	1.0241	0.95354	0.97348	1.02307	1.0241
2015-09-28	0.944397	0.964591	0.913403	0.966939	0.919977	0.964591	0.998403	1.05335	0.996994	1.01249	1.02564	0.991829	0.978679	1.04443	0.954259	0.981998	0.0413972		0.960834	0.979149	0.949094	0.971635	0.966939	0.963652	0.997934	0.968818	0.958956	1.00451	1.05147	0.946276	1.0294	0.962243	0.97935	0.0307797		2015-09-28	0.897436	0.996994	0.950972	1.03879	0.897436	1.01578	0.991359	0.987602	1.02188	1.06274	1.03832	1.02752	0.993707
2015-10-05	1.00139	0.904429	0.995958	0.929088	1.00808	0.946641	1.00766	1.05363	0.984674	1.09626	0.9713	1.04319	0.920311	0.92449	0.979241	0.984423	0.0541575		1.01686	0.936611	0.898996	0.962105	1.01644	0.971718	1.03817	1.01895	0.974643	1.00975	0.978405	0.977569	0.971718	0.924072	0.978285	0.039708		2015-10-05	0.959597	0.988018	0.954164	1.00014	0.898996	1.03441	0.962523	1.01059	1.00139	1.0039	1.01184	1.0528	0.975479
2015-10-12	1.03023	0.971002	1.06608	1.0462	0.912555	0.925803	0.87398	1.08517	0.999447	0.971782	0.933986	0.945286	0.886838	0.912945	0.946455	0.967184	0.0653496		0.983861	0.900476	0.911386	0.990874	1.01893	0.988926	0.992823	1.03218	0.985419	0.986978	0.996719	1.04581	0.983471	0.916841	0.98105	0.0432541		2015-10-12	0.991264	1.00997	0.910217	0.999447	0.928141	1.08829	1.00256	0.974899	1.02594	0.974899	1.10426	1.06335	0.943727
2015-10-19	0.975373	1.00355	0.873795	0.99428	0.939413	0.982787	0.982046	0.992797	0.986124	1.03135	0.99428	0.967958	0.982787	0.957578	1.04322	0.980489	0.0391051		0.952388	0.94312	0.975373	0.938671	0.982046	0.957949	0.995392	0.959061	0.875648	0.878243	0.944974	0.996875	0.983529	0.907531	0.949343	0.0391047		2015-10-19	1.00132	1.02357	0.894184	0.932369	0.930515	1.0358	0.993538	1.03432	1.01801	0.938301	1.06027	0.970553	0.926437
2015-10-26	0.930832	0.958049	1.06946	0.877486	1.00123	1.04587	0.967121	1.00523	0.976557	0.877486	0.940267	0.982363	1.03607	1.03462	0.998694	0.980089	0.0570622		0.916679	0.96313	0.857526	0.959501	1.03716	0.964944	0.987444	0.934098	0.857526	0.898534	0.973654	0.996879	0.997605	0.89055	0.945374	0.0546722		2015-10-26	1.07055	1.05893	0.96821	0.953694	1.00922	1.05857	1.01938	1.03172	1.01321	0.983815	1.05785	0.961678	0.887284
2015-11-01	0.915928	0.932245	1.0298	0.910252	0.909897	1.01171	0.954949	1.01987	0.958496	0.910252	1.02377	0.960624	1.05002	0.956013	0.986165	0.968665	0.0486047		0.939695	1.04541	0.900674	0.875488	1.00639	0.933664	1.01242	0.991132	0.914509	0.903867	0.962043	1.01383	0.903867	0.868748	0.947981	0.0571828		2015-11-01	0.961334	0.989003	0.939695	0.995034	1.04683	1.02909	0.98652	1.0039	0.995743	1.03618	1.03405	0.938276	0.866974
2015-11-09	0.879555	0.908932	0.9495	0.890746	0.965237	1.04043	1.02294	0.971183	0.933762	0.890746	0.9495	0.989019	0.975729	1.04218	1.0114	0.961391	0.0538641		0.844933	0.920473	0.863118	0.998111	1.03413	1.02889	0.959292	0.920123	0.824998	0.900189	0.926068	0.922921	0.854725	0.892845	0.920773	0.0655463		2015-11-09	1.00091	1.0093	0.968035	0.916626	0.931664	0.976778	1.03588	1.01525	0.978877	0.989019	1.0163	0.959992	0.913478
2015-11-16	0.92011	0.886132	0.924484	0.887141	0.949379	0.970237	0.996478	0.912709	0.923138	0.887141	1.00085	1.00724	0.916746	1.05804	1.01935	0.950612	0.0545465		0.889496	0.887814	0.887477	0.960144	0.958126	0.990422	0.847107	0.936595	0.887814	0.880749	0.926502	0.851817	0.845088	0.8572	0.900454	0.0465022		2015-11-16	0.926839	1.03954	0.961154	1.00691	0.896561	0.958799	1.01565	0.991431	0.998496	0.930203	1.00253	0.862919	0.963845
2015-11-23	0.903675	0.92263	0.854651	0.926226	0.858572	1.01283	0.887987	0.84648	0.92165	0.925899	0.92263	0.940933	0.974596	0.985381	1.10565	0.932653	0.0671926		0.904655	0.83308	0.932108	0.961523	0.973615	0.999435	0.896811	0.937338	0.901714	0.873933	0.934069	0.871972	0.856612	0.772617	0.903534	0.0598648		2015-11-23	1.00368	0.927533	0.900079	1.00957	0.967732	0.998127	0.972308	0.931128	0.906289	0.996493	0.969367	0.944855	0.972962
2015-11-30	0.885037	0.878383	0.879967	0.934153	0.842892	0.900881	0.892959	0.895494	0.903416	0.931618	0.932252	0.956651	0.955384	0.926231	1.03238	0.916514	0.0447553		0.775715	0.744027	0.80455	0.869827	0.842259	0.872996	0.895177	0.838773	0.891375	0.87363	0.934153	0.804233	0.842259	0.778883	0.840561	0.0535508		2015-11-30	0.871411	0.947145	0.949997	0.9801	0.912922	0.979466	1.00292	0.936054	0.897078	0.977882	0.958553	0.969326	0.954116
2015-12-07	0.855098	0.932371	0.913291	0.902797	0.952087	0.973711	0.918379	0.977527	0.885626	0.920287	0.959083	0.907885	0.927283	1.03349	0.963535	0.93483	0.0433581		0.766694	0.74984	0.836972	0.848738	0.774962	0.810578	0.785138	0.77528	0.904387	0.815348	0.782594	0.741254	0.81503	0.874178	0.805785	0.0472996		2015-12-07	0.944455	0.871316	0.915835	0.990565	0.920605	1.04844	0.977209	0.881492	0.977845	0.979435	0.974665	0.982615	0.961309
2015-12-14	0.945216	0.866606	0.960685	0.977102	0.967631	0.98752	0.929115	0.999201	0.91996	1.00867	0.945532	0.919644	0.965737	0.985942	0.928484	0.953803	0.0372956		0.867553	0.770001	0.797151	0.777262	0.764634	0.764318	0.814199	0.747586	0.737799	0.827774	0.845454	0.777262	0.762108	0.735905	0.784929	0.0402386		2015-12-14	0.931325	0.952477	0.898176	0.995729	0.950899	0.994466	1.00078	0.934798	0.988467	1.00709	0.966052	1.01846	1.01846
2015-12-21	0.959337	0.828587	0.932275	0.938356	0.950519	0.987007	0.909166	0.959337	0.969979	0.938356	0.899435	0.963594	0.910686	0.989744	0.890617	0.935133	0.0422702		0.869333	0.80639	0.736454	0.705135	0.71517	0.747705	0.755003	0.746489	0.674424	0.750442	0.71517	0.70696	0.737671	0.713953	0.74145	0.0481005		2015-12-21	0.940181	0.871157	0.854433	0.963898	0.655876	1.01559	0.991264	0.92741	1.01559	0.969067	0.957817	0.906125	0.997345
2015-12-28	0.985603	0.940651	0.946118	0.867452	1.00018	0.965253	0.922124	0.990159	1.03633	0.867452	0.993196	0.91453	1.01658	0.893877	0.978921	0.954562	0.0526598		0.778459	0.738975	0.777245	0.673673	0.749605	0.709209	0.685518	0.73776	0.86806	0.693415	0.628417	0.706779	0.807314	0.724396	0.734202	0.0605793		2015-12-28	0.993196	0.909671	0.938525	0.915745	0.987122	1.03086	0.958268	0.996234	1.03754	0.964342	0.915745	0.889625	1.03147
2016-01-04	1.00425	1.0248	0.944414	0.916308	0.922655	0.937161	0.880949	0.934441	1.01604	0.916308	0.929001	0.879741	0.910264	0.88518	1.05261	0.943608	0.0549005		0.803583	0.683907	0.733168	0.655499	0.70204	0.671516	0.703551	0.825645	0.920539	0.611074	0.71443	0.615909	0.64885	0.638273	0.709142	0.0876027		2016-01-04	0.970707	1.00848	0.99579	0.913588	0.949854	1.03629	1.00788	0.946227	0.979471	0.96164	0.916006	0.861608	1.00999
2016-01-11	0.966692	1.10986	0.911512	0.877808	0.914197	0.907635	0.923145	0.931795	0.918074	0.877808	0.928215	0.902266	0.945813	0.961323	1.01352	0.939311	0.0586196		0.819645	0.662457	0.765957	0.669317	0.673493	0.695565	0.646649	0.726883	0.803539	0.660966	0.732849	0.698548	0.69646	0.67051	0.708774	0.0543755		2016-01-11	0.997712	1.0171	0.955955	0.900775	0.898388	0.967289	0.991747	0.959832	0.970868	0.948796	0.870351	0.881387	1.00845
2016-01-18	0.911085	1.03393	0.817198	0.95057	0.951155	0.968412	0.927464	0.96461	0.86926	0.95057	0.916057	0.980989	0.987716	1.01872	0.986838	0.948971	0.0556611		0.718339	0.715999	0.651945	0.647558	0.679731	0.680901	0.675929	0.628254	0.649605	0.806961	0.631179	0.623282	0.667154	0.689968	0.6762	0.0480434		2016-01-18	0.902311	0.940626	0.987131	0.906113	0.95291	0.95759	0.899386	0.978356	0.973384	0.970459	0.872477	0.830652	1.06727
2016-01-25	0.965163	1.04189	0.861701	0.97301	1.04334	0.971266	0.972428	0.969522	0.917791	0.97301	0.983763	1.03753	0.994516	1.07473	1.01631	0.986398	0.053104		0.647801	0.683839	0.648673	0.703601	0.659136	0.65187	0.686745	0.678898	0.682386	0.913141	0.676282	0.618448	0.740801	0.660879	0.689464	0.0706206		2016-01-25	0.890763	0.986669	0.928254	0.923022	0.95441	0.900354	0.953829	0.954991	0.899772	0.97795	0.859666	0.835835	0.980857
2016-02-01	0.936845	0.959866	0.842141	0.954329	0.988131	0.982886	0.967442	0.918779	1.01377	0.954329	0.951998	1.00416	1.01844	0.983178	0.94821	0.961634	0.0435215		0.648361	0.676627	0.661183	0.679541	0.682455	0.678666	0.72529	0.627089	0.690322	0.796391	0.659434	0.626215	0.775993	0.638162	0.683266	0.0511486		2016-02-01	0.896632	0.949958	0.899546	0.884394	0.90042	0.860208	0.917613	0.885559	0.901586	0.902169	0.853214	0.852631	0.843306
2016-02-08	0.932673	0.969866	0.841981	0.956705	0.998475	0.891189	0.91236	0.931243	0.925807	0.952414	0.91236	0.989606	0.991323	0.971868	0.910644	0.939234	0.0427266		0.632272	0.73212	0.666318	0.6852	0.67204	0.70351	0.666318	0.734695	0.617395	0.724395	0.664315	0.65659	0.64343	0.642286	0.674349	0.0372108		2016-02-08	0.86401	0.884609	0.86401	0.886325	0.872879	0.8457	0.885753	0.886325	0.863438	0.864296	0.851708	0.829106	0.836259
2016-02-15	0.937993	0.971301	0.911459	0.978076	0.99106	0.901862	0.946744	0.930936	0.957188	0.830729	0.969043	0.9984	0.996424	0.942792	0.943074	0.947139	0.0433947		0.617049	0.761008	0.666729	0.685641	0.683383	0.658261	0.626928	0.665882	0.657131	0.725159	0.660236	0.637655	0.646405	0.685359	0.669773	0.0378989		2016-02-15	0.874764	0.88916	0.867707	0.850206	0.865167	0.872223	0.89537	0.827907	0.867425	0.801938	0.8296	0.838351	0.854158
2016-02-22	0.906995	0.944061	0.93311	0.958101	0.979162	0.93311	0.99601	0.975792	0.944623	0.827809	0.915419	0.976915	0.950239	0.829493	0.851958	0.928186	0.0534723		0.605974	0.677017	0.679825	0.641917	0.653991	0.691338	0.623103	0.66073	0.579017	0.65371	0.669155	0.644444	0.604289	0.637143	0.644404	0.032169		2016-02-22	0.916823	0.8528	0.891551	0.911207	0.877511	0.833425	0.907557	0.823316	0.818542	0.798886	0.812645	0.826124	0.744972
2016-02-29	0.911536	0.85073	0.962668	0.690147	1.00993	0.935305	0.934476	0.938622	0.938622	0.863167	0.98699	0.907943	0.963221	0.812864	0.867037	0.904884	0.0798814		0.57047	0.671352	0.715851	0.732158	0.622708	0.588435	0.596727	0.641779	0.568812	0.652834	0.621326	0.653387	0.640949	0.624366	0.635797	0.0485609		2016-02-29	0.829724	0.854599	0.89357	0.865655	0.899375	0.81397	0.832488	0.822538	0.802085	0.778316	0.77721	0.807337	0.838569
2016-03-07	0.897216	0.810987	0.927232	0.979079	1.002	0.93078	0.926141	0.947698	0.903765	0.950427	0.967891	0.877569	0.971438	0.827905	0.851373	0.9181	0.056478		0.60824	0.611515	0.616427	0.681098	0.650536	0.621065	0.645351	0.612606	0.618064	0.662815	0.59023	0.656539	0.704293	0.578497	0.632663	0.0353316		2016-03-07	0.852464	0.854101	0.870747	0.857922	0.839366	0.80553	0.802801	0.799526	0.800891	0.770056	0.773876	0.800618	0.815899
2016-03-14	0.829832	0.918112	0.916482	0.971351	0.974339	0.958856	0.947991	0.945003	0.916753	0.923001	0.946089	0.873292	0.938484	0.852105	0.875194	0.919126	0.0434936		0.627738	0.602748	0.608996	0.658161	0.655716	0.60465	0.61796	0.605465	0.609267	0.584549	0.568251	0.607366	0.617688	0.610897	0.612818	0.0235946		2016-03-14	0.851834	0.867045	0.849117	0.790717	0.836894	0.770888	0.79289	0.769258	0.810003	0.763554	0.785013	0.790988	0.796421
2016-03-21	0.8076	0.910447	0.888988	0.926934	0.927196	0.89553	0.905213	0.906783	0.809693	0.882969	0.911755	0.883492	0.895792	0.816497	0.832984	0.880125	0.0420363		0.583325	0.607401	0.545902	0.556893	0.641945	0.593269	0.600858	0.633571	0.557155	0.555061	0.595101	0.580708	0.619701	0.609233	0.591437	0.0300619		2016-03-21	0.745054	0.802104	0.819114	0.772532	0.852088	0.743484	0.754998	0.750811	0.75369	0.718361	0.714959	0.77829	0.751596
2016-03-28	0.835487	0.831843	0.797487	0.933351	0.958077	0.926324	0.93257	0.955735	0.810501	0.884159	0.921639	0.923981	0.879734	0.83861	0.835747	0.88435	0.055162		0.530443	0.635855	0.529402	0.589005	0.589266	0.632211	0.609567	0.596814	0.602019	0.620239	0.586403	0.610608	0.596814	0.589266	0.594137	0.0314255		2016-03-28	0.714459	0.705349	0.792542	0.744911	0.801911	0.7725	0.745692	0.75298	0.731637	0.718363	0.709253	0.73424	0.735281
2016-04-04	0.871993	0.826412	0.765033	0.912135	0.940364	0.928969	0.909545	0.998117	0.885978	0.765033	0.926379	0.929228	0.874324	0.850238	0.840397	0.88161	0.0645463		0.598767	0.558883	0.551114	0.574681	0.61586	0.659887	0.573386	0.650563	0.600321	0.577271	0.636578	0.605759	0.766328	0.591256	0.611475	0.0552		2016-04-04	0.741725	0.782385	0.850238	0.739135	0.748976	0.773839	0.737322	0.748199	0.749494	0.710388	0.692259	0.735768	0.744315
2016-04-11	0.850541	0.870465	0.76101	0.914972	0.878228	0.890907	0.917042	1.01485	0.895824	0.764374	0.86115	0.910573	0.93412	0.830875	0.895824	0.879384	0.0635366		0.612741	0.582984	0.581949	0.60265	0.588677	0.601097	0.613	0.574445	0.606531	0.609377	0.576774	0.585572	0.61093	0.607825	0.596754	0.014271		2016-04-11	0.759716	0.795425	0.817678	0.741603	0.749366	0.752989	0.73177	0.743156	0.709258	0.713916	0.683641	0.743415	0.74238
2016-04-18	0.815684	0.86241	0.770481	0.908375	0.871553	0.884758	0.894662	0.993194	0.887297	0.746864	0.856824	0.894662	0.928183	0.824064	0.923104	0.870808	0.0626436		0.593986	0.680583	0.61481	0.62827	0.631317	0.658997	0.560465	0.650871	0.600081	0.57875	0.600335	0.599065	0.621159	0.601605	0.615735	0.0323408		2016-04-18	0.750165	0.782671	0.781655	0.731627	0.70674	0.776576	0.698106	0.732135	0.698867	0.703946	0.679821	0.721469	0.730865
2016-04-25	0.818489	0.835646	0.791492	0.894939	1.0052	0.891406	0.949942	0.916637	0.886613	0.765504	0.881062	0.874502	0.810163	0.873492	0.874249	0.871289	0.0614382		0.590907	0.637079	0.559116	0.658778	0.613867	0.64919	0.629762	0.687036	0.614624	0.569965	0.558107	0.57047	0.661301	0.667104	0.619093	0.0434626		2016-04-25	0.709492	0.772317	0.763738	0.69839	0.69839	0.75087	0.687289	0.726397	0.68527	0.684009	0.66887	0.73119	0.715547
2016-05-02	0.823835	0.852374	0.787972	0.897581	0.98547	0.9044	0.955164	0.928393	0.896066	0.792266	0.894551	0.872326	0.834948	0.918038	0.886721	0.882007	0.0561212		0.602597	0.573048	0.622801	0.612699	0.567997	0.601587	0.586686	0.630125	0.67407	0.593	0.650077	0.594262	0.592242	0.644773	0.610426	0.030565		2016-05-02	0.677606	0.720288	0.778123	0.700336	0.702861	0.739229	0.694274	0.695032	0.702861	0.704377	0.667251	0.69882	0.722813
2016-05-09	0.743775	0.751557	0.733483	0.925515	0.89991	0.926017	0.915725	0.915223	0.886606	0.798749	0.947604	0.899408	0.894639	0.924761	0.897651	0.870708	0.0738972		0.568563	0.532918	0.589899	0.550489	0.523379	0.566805	0.541201	0.56304	0.586887	0.543963	0.539193	0.566303	0.530156	0.589648	0.556603	0.0225357		2016-05-09	0.673991	0.68604	0.776659	0.706373	0.721183	0.739759	0.661691	0.684283	0.699094	0.68102	0.677004	0.691312	0.714155
2016-05-16	0.727403	0.623275	0.813927	0.908385	0.83029	0.978795	0.930203	0.974085	0.857314	0.798804	0.877395	0.92698	0.947557	0.915823	0.898221	0.86723	0.0967409		0.563774	0.544436	0.572947	0.527826	0.512454	0.582368	0.530305	0.53328	0.562535	0.532784	0.527578	0.566005	0.528817	0.560055	0.546083	0.0213241		2016-05-16	0.663191	0.67757	0.748972	0.70509	0.700875	0.698644	0.661455	0.679802	0.671868	0.666166	0.657241	0.672364	0.685752
2016-05-23	0.748907	0.594071	0.787923	0.893683	0.791604	0.898836	0.92362	0.920675	0.841171	0.731976	0.935889	0.889757	0.86301	0.924847	0.894419	0.842693	0.0954686		0.594071	0.567079	0.602169	0.521683	0.555301	0.604623	0.601678	0.525609	0.572723	0.518739	0.57076	0.568551	0.59996	0.541068	0.56743	0.0311647		2016-05-23	0.653454	0.675783	0.774427	0.698113	0.68977	0.710628	0.661797	0.685599	0.673575	0.683881	0.668177	0.678483	0.68339
2016-05-30	0.847226	0.699584	0.866536	0.898313	0.797116	0.955023	0.930824	0.972623	0.835737	0.809338	0.935713	0.967245	0.940601	0.907358	0.882914	0.883077	0.0754777		0.650697	0.597653	0.637986	0.528233	0.563921	0.564165	0.654852	0.605964	0.567343	0.569054	0.551699	0.549499	0.572721	0.54241	0.582585	0.0406881		2016-05-30	0.658519	0.665607	0.747983	0.687363	0.673185	0.709606	0.643852	0.673185	0.668052	0.673185	0.676118	0.670496	0.668296
2016-06-06	0.89253	0.793735	0.906506	0.888193	0.813253	0.944578	0.924819	0.936867	0.841928	0.90241	0.922892	0.932771	0.961687	0.905542	0.91253	0.898683	0.0477795		0.673253	0.641446	0.663614	0.524096	0.583855	0.58747	0.647711	0.570361	0.519036	0.585542	0.547229	0.576145	0.609398	0.544337	0.590964	0.0500967		2016-06-06	0.646747	0.66988	0.728434	0.687711	0.653494	0.701687	0.639759	0.651325	0.673494	0.680241	0.635904	0.668675	0.663614
2016-06-13	0.937055	0.882185	0.910926	0.810451	0.800238	0.940143	0.927078	0.931829	0.853682	0.964846	0.915439	0.948694	0.94133	0.894299	0.889311	0.903167	0.0491378		0.668409	0.602138	0.633017	0.491449	0.631354	0.642043	0.599287	0.585511	0.551306	0.559145	0.592399	0.53753	0.577672	0.530641	0.58585	0.0488525		2016-06-13	0.625653	0.649406	0.708314	0.667933	0.687648	0.673397	0.639905	0.654157	0.673159	0.665321	0.629216	0.642043	0.675772
2016-06-20	0.927459	1.00353	0.903127	0.773906	0.754063	0.997621	0.998566	0.998802	0.829422	1.02408	1.0125	0.882575	0.915175	0.884464	0.876905	0.918813	0.0873089		0.649174	0.584918	0.643032	0.517827	0.643268	0.62059	0.620826	0.593423	0.55846	0.563657	0.528222	0.560822	0.559641	0.524442	0.58345	0.0457917		2016-06-20	0.636654	0.619645	0.695713	0.683901	0.674215	0.67705	0.623188	0.636181	0.64067	0.67138	0.636654	0.629803	0.662167
2016-06-27	0.893719	1.07441	0.893951	0.734134	0.735294	0.984181	1.03475	0.964001	0.796066	0.99601	0.979078	0.923641	0.794674	0.903461	0.879801	0.905811	0.104305		0.633698	0.548571	0.643672	0.718361	0.63625	0.594034	0.639265	0.55553	0.563648	0.561561	0.552514	0.51633	0.575942	0.489887	0.587805	0.0602829		2016-06-27	0.581741	0.62558	0.67545	0.658749	0.659677	0.661765	0.604008	0.619085	0.627204	0.63393	0.610967	0.625116	0.634162
2016-07-04	0.959472	1.11403	0.858343	0.762716	0.759277	1.04432	1.02185	0.942732	0.779686	0.906729	0.896868	0.890447	0.836787	0.892282	0.8627	0.901883	0.102556		0.609531	0.530186	0.620538	0.667549	0.654478	0.563208	0.598753	0.537754	0.503127	0.507025	0.507255	0.551055	0.553118	0.480195	0.563127	0.0586313		2016-07-04	0.581095	0.611136	0.654019	0.621914	0.647369	0.633151	0.592561	0.606779	0.590727	0.634068	0.603798	0.583389	0.629482
2016-07-11	0.869189	0.986326	0.805378	0.796718	0.811987	1.06905	1.00524	0.966272	0.795807	0.872607	0.892662	0.866682	0.79763	0.830675	0.825661	0.879459	0.0874512		0.621696	0.500456	0.604831	0.675251	0.613263	0.549453	0.613719	0.544895	0.470602	0.505242	0.47949	0.556746	0.559253	0.465588	0.55432	0.0648384		2016-07-11	0.589335	0.578624	0.655196	0.611668	0.639471	0.601413	0.609389	0.597995	0.600273	0.637192	0.604831	0.551504	0.617593
2016-07-18	0.937627	0.892144	0.8055	0.77912	0.777528	0.960596	0.912452	0.899194	0.782076	0.877135	0.869403	0.874861	0.775936	0.81164	0.821419	0.851775	0.0622977		0.570809	0.56717	0.610151	0.662229	0.600373	0.573083	0.577631	0.521915	0.510544	0.4828	0.467108	0.544656	0.560575	0.489849	0.552778	0.0541778		2016-07-18	0.578768	0.585818	0.646992	0.635167	0.623796	0.61288	0.598781	0.579223	0.608787	0.619475	0.608332	0.537834	0.578313
2016-07-25	0.939262	0.887434	0.803328	0.764912	0.788552	0.895617	0.916758	0.889253	0.787643	0.880387	0.880615	0.875159	0.798327	0.831742	0.838107	0.851806	0.0535319		0.568512	0.528505	0.593744	0.649891	0.583061	0.571013	0.548282	0.527369	0.526914	0.513275	0.530551	0.529414	0.553282	0.480087	0.550279	0.0414426		2016-07-25	0.553055	0.576014	0.651255	0.618976	0.616476	0.598745	0.571013	0.584879	0.603292	0.623522	0.610111	0.540098	0.582606
2016-08-01	0.88609	0.868907	0.771457	0.749977	0.781179	0.864385	0.913448	0.869811	0.775301	0.880438	0.872524	0.861897	0.812607	0.800172	0.801076	0.833951	0.0512427		0.593063	0.552365	0.598942	0.644162	0.60369	0.568418	0.543321	0.532242	0.552817	0.525233	0.516641	0.535634	0.586958	0.491544	0.560359	0.0410673		2016-08-01	0.559826	0.583115	0.614769	0.613186	0.57181	0.593289	0.527268	0.580175	0.609795	0.59555	0.595776	0.525007	0.576332
2016-08-08	0.886569	0.828488	0.777528	0.770629	0.761283	0.848071	0.8928	0.858307	0.769739	0.803787	0.848293	0.857639	0.81113	0.783759	0.800671	0.819913	0.043523		0.589488	0.546094	0.573243	0.63622	0.539196	0.599502	0.546094	0.554773	0.565232	0.538973	0.538528	0.555218	0.523841	0.466205	0.555186	0.0392189		2016-08-08	0.544091	0.548542	0.58615	0.619752	0.563897	0.540976	0.506038	0.563452	0.5659	0.593049	0.588375	0.515385	0.570795
2016-08-15	0.884985	0.862611	0.769793	0.758274	0.772008	0.857295	0.868149	0.862611	0.755616	0.765141	0.862833	0.827168	0.806123	0.79549	0.784414	0.815501	0.0470522		0.587923	0.549821	0.568207	0.629126	0.533871	0.558903	0.536086	0.556466	0.550485	0.566656	0.530548	0.521466	0.512162	0.457667	0.547099	0.0391397		2016-08-15	0.514377	0.492446	0.556023	0.610075	0.540295	0.517035	0.50175	0.570644	0.546941	0.5527	0.558681	0.523902	0.55846
2016-08-21	0.844509	0.870355	0.735163	0.768298	0.755265	0.859972	0.873889	0.843184	0.772053	0.780448	0.849148	0.77117	0.797457	0.783982	0.793923	0.806588	0.045608		0.589588	0.542315	0.581856	0.57302	0.532816	0.488636	0.551151	0.542978	0.529061	0.523538	0.495925	0.500344	0.522434	0.446443	0.530008	0.0389271		2016-08-21	0.522434	0.500564	0.553139	0.561754	0.531491	0.510505	0.488636	0.52884	0.51669	0.516028	0.524864	0.510726	0.56308
2016-08-28	0.843028	0.855751	0.74168	0.760107	0.764494	0.845441	0.86979	0.84566	0.763836	0.724789	0.836227	0.726544	0.801567	0.770198	0.773049	0.794811	0.050085		0.544908	0.507177	0.569038	0.507177	0.537011	0.476465	0.489627	0.483485	0.49204	0.489627	0.474272	0.487653	0.49204	0.453432	0.500282	0.0308921		2016-08-28	0.521216	0.489627	0.55807	0.531088	0.535914	0.49204	0.496866	0.512003	0.50959	0.51639	0.513977	0.516171	0.562676
2016-09-04	0.794524	0.819838	0.737088	0.683269	0.739428	0.80048	0.834303	0.80048	0.753255	0.711987	0.822178	0.711774	0.768359	0.763253	0.754319	0.766302	0.0450919		0.457144	0.470545	0.472885	0.436935	0.45374	0.461398	0.449273	0.436935	0.436935	0.458207	0.458633	0.455867	0.458207	0.412684	0.451385	0.0158422		2016-09-04	0.500752	0.470545	0.536702	0.512877	0.524364	0.458207	0.48182	0.491818	0.498412	0.493945	0.497987	0.493945	0.540744
[truncated: 22 more columns]

## Sheet: Fig#2a,b,c
Fig#2a, b, c
IHC	mice1	mice2	mice3	mice4	mice5	mice1	mice2	mice3	mice4	mice5	mice1	mice2	mice3	mice4	mice5
	HP					Pepsinogen 1					Pepsinogen 2
Untreated	0.059	0.011	0.059	0.073	0.085	0.864	0.786	0.967	0.576	0.7846	0.869	0.886	0.693	0.783	0.593
Capsaicin	0.028	0.094	0.011	0.045	0.122	0.864	0.559	0.863	0.596	0.784	0.668	0.784	0.395	0.869	0.7845
HP	0.859	0.556	0.586	0.894	0.95	0.068	0.056	0.085	0.038	0.066	0.038	0.122	0.134	0.139	0.173
Capsaicin+HP	0.895	0.794	0.689	0.967	0.697	0.083	0.068	0.086	0.0495	0.124	0.084	0.124	0.114	0.083	0.035

## Sheet: Fig#2d
Fig#2d
Gastrin	GROUP1				Rpl32				ΔCT=GROUP1-GAPDH				MEAN	SD		ΔΔCT		2^-ΔΔCT
	CT 1	CT 2	CT 3		CT 1	CT 2	CT 3
MICE 1
Untreated	25.586	25.113	25.57		19.375	19.281	19.583		6.211	5.832	5.987		6.099	0.158392		0		1
Capsaicin	27.485	27.154	27.835		19.843	19.542	19.945		7.642	7.612	7.89		7.71467	0.152582		1.61567		0.326314
HP	28.745	28.574	28.449		18.628	18.374	18.743		10.117	10.2	9.706		10.0077	0.264527		3.90867		0.0665846
Capsaicin+HP	29.485	29.184	29.884		18.224	18.573	18.822		11.261	10.611	11.062		11.1615	0.140714		5.0625		0.0299251
MICE 2
Untreated	27.583	27.475	27.594		18.44	18.734	18.944		9.143	8.741	8.65		8.8965	0.348604		0		1
Capsaicin	28.443	28.198	28.583		17.345	17.834	17.495		11.098	10.364	11.088		10.85	0.420918		1.9535		0.258189
HP	27.885	27.395	27.581		18.337	18.235	18.124		9.548	9.16	9.457		9.38833	0.20291		0.491833		0.711121
Capsaicin+HP	29.583	29.115	29.583		17.624	17.295	17.485		11.959	11.82	12.098		12.0285	0.0982878		3.132		0.114071
MICE 3
Untreated	25.883	25.984	25.194		18.734	18.523	18.823		7.149	7.461	6.371		6.76	0.550129		0		1
Capsaicin	26.573	26.184	26.944		17.624	17.438	17.385		8.949	8.746	9.559		9.08467	0.423139		2.32467		0.199621
HP	26.835	26.295	26.845		17.885	17.627	17.285		8.95	8.668	9.56		9.05933	0.45594		2.29933		0.203157
Capsaicin+HP	28.475	28.155	28.458		18.553	18.245	18.938		9.922	9.91	9.52		9.721	0.284257		2.961		0.128425
MICE 4
Untreated	26.795	26.33	26.954		17.663	17.295	17.863		9.132	9.035	9.091		9.1115	0.0289914		0		1
Capsaicin	27.569	27.119	27.847		16.285	16.298	16.953		11.284	10.821	10.894		10.9997	0.24893		1.88817		0.27015
HP	28.845	28.543	28.341		17.622	17.115	17.845		11.223	11.428	10.496		11.049	0.489758		1.9375		0.261068
Capsaicin+HP	29.882	29.183	29.8443		17.627	17.523	17.235		12.255	11.66	12.6093		12.4322	0.250528		3.32065		0.100089
MICE 5
Untreated	26.339	26.722	26.294		16.284	16.294	16.938		10.055	10.428	9.356		9.7055	0.494268		0		1
Capsaicin	28.722	28.754	28.174		17.239	17.395	17.229		11.483	11.359	10.945		11.2623	0.281726		1.55683		0.339896
HP	26.663	26.385	26.593		16.792	16.246	16.339		9.871	10.139	10.254		10.088	0.196527		0.3825		0.767107
Capsaicin+HP	28.885	28.183	28.784		17.523	17.395	17.884		11.362	10.788	10.9		11.131	0.326683		1.4255		0.37229

## Sheet: Fig#2e
Fig#2e
	GROUP1				Rpl32				ΔCT=GROUP1-GAPDH				MEAN	SD		ΔΔCT		2^-ΔΔCT
HK ATPase	CT 1	CT 2	CT 3		CT 1	CT 2	CT 3
MICE 1
Untreated	27.385	27.184	27.195		18.119	18.632	18.743		9.266	8.552	8.452		8.859	0.575585		0		1
Capsaicin	28.475	28.184	28.447		17.7373	17.94	17.372		10.7377	10.244	11.075		10.6856	0.417946		1.82657		0.281935
HP	28.772	28.448	28.354		16.583	16.586	16.385		12.189	11.862	11.969		12.0067	0.166722		3.14767		0.112839
Capsaicin+HP	30.834	30.284	30.918		17.821	17.845	17.685		13.013	12.439	13.233		13.123	0.155563		4.264		0.0520485
MICE 2
Untreated	25.385	25.939	25.233		17.384	17.118	17.945		8.001	8.821	7.288		7.6445	0.504167		0		1
Capsaicin	27.229	27.984	27.183		18.385	18.448	18.038		8.844	9.536	9.145		9.175	0.346974		1.5305		0.346157
HP	27.744	27.198	27.221		16.384	16.449	16.294		11.36	10.749	10.927		11.012	0.314244		3.3675		0.0968906
Capsaicin+HP	27.973	27.948	27.918		17.384	17.9283	17.374		10.589	10.0197	10.544		10.5665	0.0318198		2.922		0.131944
MICE 3
Untreated	26.384	26.193	26.394		16.398	16.139	16.934		9.986	10.054	9.46		9.723	0.371938		0		1
Capsaicin	27.183	27.943	27.183		17.228	17.927	17.283		9.955	10.016	9.9		9.957	0.0580259		0.234		0.850274
HP	27.384	27.771	27.432		17.118	17.373	17.284		10.266	10.398	10.148		10.2707	0.125065		0.547667		0.684126
Capsaicin+HP	28.018	28.911	28.734		17.723	17.211	17.127		10.295	11.7	11.607		10.951	0.927724		1.228		0.426909
MICE 4
Untreated	25.312	25.338	25.83		16.281	16.113	16.384		9.031	9.225	9.446		9.2385	0.293449		0		1
Capsaicin	27.228	27.193	27.944		17.384	17.294	17.522		9.844	9.899	10.422		10.055	0.319019		0.8165		0.567818
HP	27.922	27.485	27.119		17.173	17.294	17.274		10.749	10.191	9.845		10.2617	0.456124		1.02317		0.492035
Capsaicin+HP	28.733	28.934	28.183		18.522	18.173	18.273		10.211	10.761	9.91		10.0605	0.212839		0.822		0.565657
MICE 5
Untreated	25.339	25.294	25.653		17.322	17.927	17.374		8.017	7.367	8.279		8.148	0.185262		0		1
Capsaicin	25.845	25.866	25.668		17.617	17.274	17.112		8.228	8.592	8.556		8.45867	0.200573		0.310667		0.806269
HP	26.422	26.193	26.281		16.372	16.477	16.384		10.05	9.716	9.897		9.88767	0.167195		1.73967		0.299439
Capsaicin+HP	28.222	28.193	28.148		17.117	17.922	17.372		11.105	10.271	10.776		10.9405	0.232638		2.7925		0.144336

## Sheet: Fig#2f
Fig#2f
	GROUP1				Rpl32				ΔCT=GROUP1-GAPDH				MEAN	SD		ΔΔCT		2^-ΔΔCT
Somastatin	CT 1	CT 2	CT 3		CT 1	CT 2	CT 3
MICE 1
Untreated	27.229	27.465	27.194		18.274	18.113	18.823		8.955	9.352	8.371		8.663	0.41295		0		1
Capsaicin	27.85	27.383	27.174		18.783	18.8343	18.118		9.067	8.5487	9.056		8.89057	0.296116		0.227567		0.854074
HP	26.823	26.184	26.944		17.732	17.934	17.373		9.091	8.25	9.571		8.97067	0.668671		0.307667		0.807947
Capsaicin+HP	28.228	28.149	28.194		16.384	16.384	16.294		11.844	11.765	11.9		11.872	0.039598		3.209		0.108142
MICE 2
Untreated	26.481	26.183	26.114		17.528	17.934	17.734		8.953	8.249	8.38		8.6665	0.405172		0		1
Capsaicin	27.933	27.313	27.938		16.684	16.395	16.933		11.249	10.918	11.005		11.0573	0.171594		2.39083		0.190672
HP	28.47	28.184	28.183		17.113	17.394	17.493		11.357	10.79	10.69		10.9457	0.359717		2.27917		0.206017
Capsaicin+HP	29.182	29.813	29.183		16.485	16.834	16.934		12.697	12.979	12.249		12.473	0.316784		3.8065		0.0714709
MICE 3
Untreated	26.183	26.843	26.198		17.843	17.294	17.339		8.34	9.549	8.859		8.5995	0.366988		0		1
Capsaicin	27.339	27.183	27.475		17.834	16.845	17.484		9.505	10.338	9.991		9.94467	0.418428		1.34517		0.393609
HP	28.483	28.712	28.742		17.174	17.1174	16.375		11.309	11.5946	12.367		11.7569	0.547347		3.15737		0.112083
Capsaicin+HP	28.813	28.812	28.712		17.285	17.193	17.934		11.528	11.619	10.778		11.153	0.53033		2.5535		0.170341
MICE 4
Untreated	26.583	26.193	26.943		17.733	17.883	17.183		8.85	8.31	9.76		9.305	0.643467		0		1
Capsaicin	26.283	26.818	26.837		16.274	17.173	17.833		10.009	9.645	9.004		9.55267	0.508822		0.247667		0.842258
HP	27.882	27.484	27.749		17.113	17.27	17.934		10.769	10.214	9.815		10.266	0.479121		0.961		0.513701
Capsaicin+HP	28.439	28.121	28.994		16.294	16.294	16.394		12.145	11.827	12.6		12.3725	0.321734		3.0675		0.119286
MICE 5
Untreated	25.813	25.338	25.733		16.573	16.183	16.412		9.24	9.155	9.321		9.2805	0.0572756		0		1
Capsaicin	26.823	26.193	26.934		17.722	17.828	16.374		9.101	8.365	10.56		9.342	1.11717		0.0615		0.958267
HP	28.384	28.432	28.174		16.758	16.823	16.734		11.626	11.609	11.44		11.5583	0.102832		2.27783		0.206207
Capsaicin+HP	28.711	28.714	28.375		17.771	17.273	17.884		10.94	11.441	10.491		10.7155	0.317491		1.435		0.369847

## Sheet: Fig#3a
Fig#3a
LPO					LPO (µmol/L)=Measured OD-blank OD/Standard OD-blank OD * Standard sample concentration (10µmol/L)
Plate 1: Plate 1 - Wavelength: 586 nm
Samples	OD
Blank	0.048
Standard	0.189
				OD (586nm)
	Groups			mice#1				mice#2				mice#3				mice#4				mice#5
	Normal			1.5964	1.5948	1.5937		2.13755	2.13718	2.13743		2.316	2.376	2.377		1.8694	1.8634	1.8633		1.5964	1.5923	1.5944
	Capsaicin			4.6821	4.6873	4.6883		3.04461	3.0421	3.0421		4.661	4.6638	4.6629		2.5882	2.5832	2.5822		4.331	4.3338	4.3384
	H. pylori			6.5724	6.5719	6.5743		5.5332	5.5351	5.5355		4.8324	4.8312	4.8332		5.7758	5.7748	5.7723		4.9643	4.9683	4.9612
	Capsaicin+HP			7.88	7.22	7.193		8.59	8.22	8.75		9.45	9.23	9.74		7.95	7.22	7.45		9.44	9.19	9.76
	Measured OD-blank OD			1.5484	1.5948	1.5937		2.13755	2.13718	2.13743		2.316	2.376	2.377		1.8694	1.8634	1.8633		1.5964	1.5923	1.5944
				4.4931	4.6873	4.6883		3.04461	3.0421	3.0421		4.661	4.6638	4.6629		2.5882	2.5832	2.5822		4.331	4.3338	4.3384
				6.5724	6.5719	6.5743		5.5332	5.5351	5.5355		4.8324	4.8312	4.8332		5.7758	5.7748	5.7723		4.9643	4.9683	4.9612
				7.832	7.22	7.193		8.59	8.22	8.75		9.45	9.23	9.74		7.95	7.22	7.45		9.44	9.19	9.76
	Standard OD-blank OD			0.141	0.141	0.141		0.141	0.141	0.141		0.141	0.141	0.141		0.141	0.141	0.141		0.141	0.141	0.141
				0.141	0.141	0.141		0.141	0.141	0.141		0.141	0.141	0.141		0.141	0.141	0.141		0.141	0.141	0.141
				0.141	0.141	0.141		0.141	0.141	0.141		0.141	0.141	0.141		0.141	0.141	0.141		0.141	0.141	0.141
				0.141	0.141	0.141		0.141	0.141	0.141		0.141	0.141	0.141		0.141	0.141	0.141		0.141	0.141	0.141
	Measured OD-blank OD/Standard OD-blank OD			10.9816	11.3106	11.3028		15.1599	15.1573	15.1591		16.4255	16.8511	16.8582		13.2582	13.2156	13.2149		11.322	11.2929	11.3078
				31.866	33.2433	33.2504		21.593	21.5752	21.5752		33.0567	33.0766	33.0702		18.356	18.3206	18.3135		30.7163	30.7362	30.7688
				46.6128	46.6092	46.6262		39.2426	39.256	39.2589		34.2723	34.2638	34.278		40.9631	40.956	40.9383		35.2078	35.2362	35.1858
				55.5461	51.2057	51.0142		60.922	58.2979	62.0567		67.0213	65.461	69.078		56.383	51.2057	52.8369		66.9504	65.1773	69.2199
	Measured OD-blank OD/Standard OD-blank OD * Standard sample concentration (10µmol/L)			109.816	113.106	113.028		151.599	151.573	151.591		164.255	168.511	168.582		132.582	132.156	132.149		113.22	112.929	113.078
				318.66	332.433	332.504		215.93	215.752	215.752		330.567	330.766	330.702		183.56	183.206	183.135		307.163	307.362	307.688
				466.128	466.092	466.262		392.426	392.56	392.589		342.723	342.638	342.78		409.631	409.56	409.383		352.078	352.362	351.858
				555.461	512.057	510.142		609.22	582.979	620.567		670.213	654.61	690.78		563.83	512.057	528.369		669.504	651.773	692.199
	Average			111.983				151.588				167.116				132.296				113.076
				327.865				215.811				330.678				183.3				307.404
				466.161				392.525				342.714				409.525				352.099
				525.887				604.255				671.868				534.752				671.158

## Sheet: Fig#3b
Fig#3b
	Carbonyl (nmol/mgprot)= (detected OD-control OD/22*machine diameter (cm)*protein con of sample)*125x10^5
Carbonyl
Photometric1
Plate 1: Plate 1 - Wavelength: 370 nm
Samples	OD
Control	0.003
Machine diameter (cm)	0.5
			Groups	mice#1				mice#2				mice#3				mice#4				mice#5
			Normal	0.7343	0.7388	0.7396		0.84966	0.8458	0.8455		0.6349	0.6388	0.6397		0.9452	0.9497	0.9411		1.0548	1.0511	1.0597
			capsaicin	2.0194	2.0192	2.0198		2.25599	2.2539	2.2585		1.6974	1.6949	1.6919		1.6796	1.6774	1.6763		2.6952	2.69443	2.6914
			H. pylori	1.8954	1.8951	1.8958		1.4988	1.49841	1.4985		1.2945	1.2973	1.2991		1.7569	1.7528	1.7574		2.1294	2.1218	2.1273
			capsaicin+HP	6.439	6.665	6.11		3.66	3.95	3.76		6.85	6.91	6.56		4.23	4.77	4.656		5.876	5.346	5.332
detected OD-control OD				0.7313	0.7388	0.7396		0.84966	0.8458	0.8455		0.6349	0.6388	0.6397		0.9452	0.9497	0.9411		1.0548	1.0511	1.0597
				1.5194	2.0192	2.0198		2.25599	2.2539	2.2585		1.6974	1.6949	1.6919		1.6796	1.6774	1.6763		2.6952	2.69443	2.6914
				1.8954	1.8951	1.8958		1.4988	1.49841	1.4985		1.2945	1.2973	1.2991		1.7569	1.7528	1.7574		2.1294	2.1218	2.1273
				6.439	6.665	6.107		3.66	3.95	3.76		6.85	6.91	6.56		4.23	4.77	4.656		5.876	5.346	5.332
protein con of sample (mgprot/L				65.38	63.29	66.23		45.29	45.66	45.19		35.96	34.19	35.81		22.19	22.68	22.43		25.28	25.93	25.82
				35.58	34.19	34.11		61.92	61.39	67.39		44.29	44.19	44.91		28.49	28.53	28.66		38.48	38.27	38.22
				45.83	45.11	45.43		23.58	23.95	23.8		54.84	54.18	54.28		65.28	65.19	65.91		74.12	72.12	74.273
				21.17	21.33	21.48		34.58	34.82	34.11		30.18	30.88	30.72		31.38	31.38	31.83		28.28	28.22	28.94
22*machine diameter (cm)*protein con of sample (mg/prot)*1000				719180	696190	728530		498190	502260	497090		395560	376090	393910		244090	249480	246730		278080	285230	284020
				391380	376090	375210		681120	675290	741290		487190	486090	494010		313390	313830	315260		423280	420970	420420
				504130	496210	499730		259380	263450	261800		603240	595980	597080		718080	717090	725010		815320	793320	817003
				232870	234630	236280		380380	383020	375210		331980	339680	337920		345180	345180	350130		311080	310420	318340
detected OD-control OD/22*machine diameter (cm)*protein con of sample				1.01685e-06	1.0612e-06	1.01519e-06		1.70549e-06	1.68399e-06	1.7009e-06		1.60507e-06	1.69853e-06	1.62398e-06		3.87234e-06	3.80672e-06	3.81429e-06		3.79315e-06	3.6851e-06	3.73108e-06
				3.88216e-06	5.36893e-06	5.38312e-06		3.31218e-06	3.33768e-06	3.04672e-06		3.48406e-06	3.4868e-06	3.42483e-06		5.35946e-06	5.34493e-06	5.3172e-06		6.36742e-06	6.40053e-06	6.40169e-06
				3.75974e-06	3.81915e-06	3.79365e-06		5.77839e-06	5.68764e-06	5.72383e-06		2.14591e-06	2.17675e-06	2.17576e-06		2.44666e-06	2.44432e-06	2.42397e-06		2.61174e-06	2.67458e-06	2.60378e-06
				2.76506e-05	2.84064e-05	2.58465e-05		9.62196e-06	1.03128e-05	1.00211e-05		2.06338e-05	2.03427e-05	1.94129e-05		1.22545e-05	1.38189e-05	1.32979e-05		1.8889e-05	1.72218e-05	1.67494e-05
(detected OD-control OD/22*machine diameter (cm)*protein con of sample)*125x10^5				12.7107	13.2651	12.6899		21.3187	21.0499	21.2612		20.0633	21.2316	20.2997		48.4043	47.584	47.6786		47.4144	46.0637	46.6384
				48.527	67.1116	67.289		41.4022	41.721	38.0839		43.5508	43.585	42.8104		66.9932	66.8116	66.465		79.5927	80.0066	80.0212
				46.9968	47.7394	47.4206		72.2299	71.0956	71.5479		26.8239	27.2094	27.1969		30.5833	30.554	30.2996		32.6467	33.4323	32.5473
				345.633	355.08	323.081		120.274	128.91	125.263		257.922	254.283	242.661		153.181	172.736	166.224		236.113	215.273	209.367
	Average
				12.8886				21.2099				20.5315				47.889				46.7055
				60.9759				40.4024				43.3154				66.7566				79.8735
				47.3856				71.6245				27.0767				30.479				32.8754
				341.265				124.816				251.622				164.047				220.251

## Sheet: Fig#3c
Fig#3c
				Catalase (U/ml) = (Cotrol OD- detected OD)*271*(1/60*vol of sample)*dilution factor)
Catalase
Photometric1
Plate 1: Plate 1 - Wavelength: 405 nm
Sample	OD
Cotrol	0.983
sample volume	0.1
Dilution factor	1
	Groups			mice#1				mice#2				mice#3				mice#4				mice#5
	Normal			0.2913	0.2954	0.2905		0.41473	0.9418	0.9482		0.6034	0.6065	0.6044		0.6952	0.6911	0.6901		0.6945	0.6938	0.6954
	Capsaicin			0.324	0.319	0.342		0.517159	0.5183	0.5122		0.348	0.393	0.312		0.3941	0.3973	0.3952		0.942	0.9484	0.9419
	H. pylori			0.4964	0.4918	0.4931		0.3999	0.3928	0.3919		0.3494	0.3432	0.3421		0.3822	0.3812	0.382		0.8135	0.8184	0.7123
	Capsaicin+HP			0.185	0.123	0.197		0.243	0.222	0.186		0.353	0.884	0.125		0.353	0.22	0.215		0.56	0.22	0.54
Cotrol OD- detected OD				0.6917	0.6876	0.6925		0.56827	0.0412	0.0348		0.3796	0.3765	0.3786		0.2878	0.2919	0.2929		0.2885	0.2892	0.2876
				0.659	0.664	0.641		0.465841	0.4647	0.4708		0.635	0.59	0.671		0.5889	0.5857	0.5878		0.041	0.0346	0.0411
				0.4866	0.4912	0.4899		0.5831	0.5902	0.5911		0.6336	0.6398	0.6409		0.6008	0.6018	0.601		0.1695	0.1646	0.2707
				0.798	0.86	0.786		0.74	0.761	0.797		0.63	0.099	0.858		0.63	0.763	0.768		0.423	0.763	0.443
271*(1/60*vol of sample)*dilution factor				45.1649
				31.2405	31.0554	31.2767		25.6658	1.86079	1.57174		17.1446	17.0046	17.0994		12.9984	13.1836	13.2288		13.0301	13.0617	12.9894
				29.7636	29.9895	28.9507		21.0396	20.9881	21.2636		28.6797	26.6473	30.3056		26.5976	26.4531	26.5479		1.85176	1.5627	1.85628
				21.9772	22.185	22.1263		26.3356	26.6563	26.6969		28.6165	28.8965	28.9462		27.135	27.1802	27.1441		7.65544	7.43414	12.2261
				36.0416	38.8418	35.4996		33.422	34.3705	35.9964		28.4539	4.47132	38.7514		28.4539	34.4608	34.6866		19.1047	34.4608	20.008
		average		31.1909				9.69945				17.0829				13.137				13.0271
				29.5679				21.0971				28.5442				26.5328				1.75691
				22.0962				26.563				28.8197				27.1531				9.10524
				36.7943				34.5963				23.8922				32.5338				24.5245

## Sheet: Fig#3d
			Fig#3d
					MPO (U/L) =observed OD-Control OD/11.3*sample volume
MPO
Photometric1
Plate 1: Plate 1 - Wavelength: 460 nm
Sample	OD
Control	0.021
sample volume	0.2
	Groups			mice#1				mice#2				mice#3				mice#4				mice#5
	Normal			0.0318717	0.0318717	0.0518717		0.02864	0.02838	0.02819		0.05132	0.056959	0.05965		0.0453	0.0487	0.0434		0.0528	0.0594	0.0554
	Capsaicin			0.324293	0.3218	0.3275		0.31834	0.3194	0.3129		0.4311	0.4329	0.4373		0.4283	0.4211	0.4263		0.3285	0.3236	0.3253
	H. pylori			0.247037	0.242537	0.248537		0.3964	0.3912	0.3963		0.4853	0.4891	0.4821		0.4864	0.4884	0.4829		0.2853	0.2812	0.2832
	Capsaicin+HP			0.986	0.927	0.966		0.774	0.712	0.734		0.7674	0.712	0.788		1.329	1.355	1.391		0.886	0.83	0.8
	observed OD-Control OD			0.0108717	0.0108717	0.0308717		0.00764	0.00738	0.00719		0.03032	0.035959	0.03865		0.0243	0.0277	0.0224		0.0318	0.0384	0.0344
				0.303293	0.3008	0.3065		0.29734	0.2984	0.2919		0.4101	0.4119	0.4163		0.4073	0.4001	0.4053		0.3075	0.3026	0.3043
				0.226037	0.221537	0.227537		0.3754	0.3702	0.3753		0.4643	0.4681	0.4611		0.4654	0.4674	0.4619		0.2643	0.2602	0.2622
				0.965	0.906	0.945		0.753	0.691	0.713		0.7464	0.691	0.767		1.308	1.334	1.37		0.865	0.809	0.779
	11.3*0.2			2.26
	observed OD-Control OD/11.3*45*Sample Vol			0.00481048	0.00481048	0.01366		0.00338053	0.00326549	0.00318142		0.0134159	0.0159111	0.0171018		0.0107522	0.0122566	0.0099115		0.0140708	0.0169912	0.0152212
				0.134201	0.133097	0.135619		0.131566	0.132035	0.129159		0.18146	0.182257	0.184204		0.180221	0.177035	0.179336		0.136062	0.133894	0.134646
				0.100016	0.0980251	0.10068		0.166106	0.163805	0.166062		0.205442	0.207124	0.204027		0.205929	0.206814	0.204381		0.116947	0.115133	0.116018
				0.426991	0.400885	0.418142		0.333186	0.305752	0.315487		0.330265	0.305752	0.339381		0.578761	0.590265	0.606195		0.382743	0.357965	0.34469
		Average		0.00776033				0.00327581				0.0154763				0.0109735				0.0154277
				0.134306				0.13092				0.18264				0.178864				0.134867
				0.0995738				0.165324				0.205531				0.205708				0.116032
				0.415339				0.318142				0.325133				0.59174				0.361799

[truncated: 21 more sheets: Fig#3e, Fig#4b, Fig#4c, Fig#4d, Fig#4e, Fig#5a-l, Fig#6c-d, Fig#6e,f, Fig#6g, supp#1a-d, supp#2a, supp@2b, supp#2c, supp#2d, supp#3a, Supp#3b, Supp#4a-b, Supp#5a-d, Supp#6, Supp#7a …]
